# Supplementary material for: Performance of a novel KRAS mutation assay for formalin-fixed paraffin embedded tissues of colorectal cancer
Source: Springerplus. 2015 Jan 5;4(1):7. doi: 10.1186/2193-1801-4-7 (PMC4320212; doi:10.1186/2193-1801-4-7)
Supplement: Supplementary file 1 — Additional file 1: Table S1: Clinicopathological characteristics primary colorectal cancer patients providing FFPE samples. Table S2. Results of three different assay. Table S3. Methods correlation between 3D-Gene® and Scorpion-ARMS. Table S4. Methods correlation between 3D-Gene® and Luminex. (XLSX 17 KB) [file 40064_2014_1507_MOESM1_ESM.xlsx]

## Sheet: TableS1
Table S1. Clinicopathological characteristics primary colorectal cancer patients providing FFPE samples.
		n=150
Gender	Male	80
	Female	70
Median age (range), years		71 (35-89)
Histology	Well-differentiated	42
	Moderately-differentiated	105
	Mucinous	3

## Sheet: TableS2
Table S2. Results of three different assay.
Sample	3D-Gene®	Scorpion-ARMS	Luminex
R001	WT	WT	WT
R002	WT	WT	WT
R003	G12C	G12C	G12C
R004	G12S	G12S	G12S
R005	WT	WT	WT
R006	G13D	G13D	G13D
R007	G12R, G12D	G12R,G12D	G12R,G12D
R008	G12D	G12D	G12D
R009	G12V	G12V	G12V
R010	WT	WT	WT
R011	G13D	G13D	G13D
R012	WT	WT	WT
R013	WT	WT	G12C
R014	WT	WT	WT
R015	WT	WT	WT
R016	G12D	G12D	G12D
R017	G12V	G12V	G12V
R018	WT	WT	WT
R019	WT	WT	WT
R020	WT	WT	WT
R021	WT	WT	WT
R022	WT	WT	WT
R023	G13D	G13D	G13D
R024	WT	WT	WT
R025	G13D	G13D	G13D
R027	WT	WT	WT
R028	G12S	G12S	G12S
R029	G12V	G12V	G12V
R030	WT	WT	WT
R031	WT	WT	WT
R032	WT	WT	WT
R033	WT	WT	WT
R034	WT	WT	WT
R035	WT	WT	WT
R036	WT	WT	WT
R037	WT	WT	WT
R038	WT	WT	WT
R039	WT	WT	WT
R040	WT	WT	WT
R041	G12V	G12V	G12V
R042	WT	WT	WT
R043	G12D	G12D	G12D
R044	WT	WT	WT
R045	G12D	G12D	G12D
R046	WT	WT	WT
R047	WT	WT	WT
R048	WT	WT	WT
R049	G12C	WT	WT
R050	WT	WT	WT
R051	G12V	G12V	G12V
R052	WT	WT	WT
R053	WT	WT	WT
R054	WT	WT	WT
R055	WT	WT	WT
R056	G12A	G12A	G12A
R057	WT	WT	WT
R058	G12S	G12S	G12S
R059	G13D	G13D	G13D
R060	G12C	G12C	G12C
R061	G12V	G12V	G12V
R062	WT	WT	WT
R063	WT	WT	WT
R064	WT	WT	WT
R065	WT	WT	WT
R066	G12D	G12D	G12D
R067	WT	WT	WT
R068	G12V	G12V	G12V
R069	G12C	G12C	G12C
R070	G12D	G12D	G12D
R071	G12V	G12V	G12V
R072	WT	WT	WT
R073	WT	WT	WT
R074	WT	WT	WT
R075	WT	WT	WT
R076	G12A	G12A	G12A
R077	G13D	G13D	G13D
R078	G12D	G12D	G12D
R079	WT	WT	WT
R080	G12R	G12R	G12R
R081	WT	WT	WT
R082	WT	WT	WT
R083	WT	WT	WT
R084	G12V	G12V	G12V
R085	WT	WT	WT
R086	G12V	G12V	G12V
R087	WT	WT	WT
R088	G12R	G12R	G12R
R089	G13D	G13D	G13D
R090	WT	WT	WT
R091	G13D	WT	G13D
R092	WT	WT	WT
R093	G13D	G13D	G13D
R094	WT	WT	WT
R095	G12D	G12D	G12D
R096	WT	WT	WT
R097	G12D	G12D	G12D
R098	WT	WT	WT
R099	WT	WT	WT
R100	G13D	G13D	G13D
R101	G12V	G12V	G12V
R102	WT	WT	WT
R103	WT	WT	WT
R104	G12V	G12V	G12V
R105	G13D	G13D	G13D
R106	WT	WT	WT
R107	WT	WT	WT
R108	WT	WT	WT
R109	G12D	G12D	G12D
R110	WT	WT	WT
R111	WT	WT	WT
R112	WT	WT	WT
R113	WT	WT	WT
R114	WT	WT	WT
R115	G13D	G13D	G13D
R116	WT	WT	WT
R117	WT	WT	WT
R118	G12V	G12V	G12V
R119	WT	WT	WT
R120	WT	WT	WT
R121	WT	WT	WT
R122	WT	WT	WT
R123	WT	WT	WT
R124	WT	WT	WT
R125	WT	WT	WT
R126	WT	WT	WT
R127	WT	WT	WT
R128	G13D	G13D	G13D
R129	WT	WT	WT
R130	WT	WT	WT
R131	G12C	G12C	G12C
R132	G12C	G12C	G12C
R133	WT	WT	WT
R134	WT	WT	WT
R135	WT	WT	WT
R136	G12D	G12D	G12D
R137	WT	WT	WT
R138	WT	WT	WT
R139	WT	WT	WT
R140	WT	WT	WT
R141	WT	WT	WT
R142	WT	WT	WT
R143	WT	WT	WT
R144	WT	WT	WT
R145	WT	WT	WT
R146	G12D	G12D	G12D
R147	WT	WT	WT
R148	WT	WT	WT
R149	WT	WT	WT
R150	WT	WT	WT
R151	G12V	G12V	G12V

## Sheet: TableS3
Table S3. Methods correlation between 3D-Gene® and Scorpion-ARMS.
		Scorpion-ARMS
		MD	MND	Invalid	Total
3D-Gene®	MD	51	2	0	53
	MND	0	97	0	97
	Invalid	0	0	0	0
	Total	51	99	0	150
MD: mutation detected, MND: mutation not detected.

## Sheet: TableS4
Table S4. Methods correlation between 3D-Gene® and Luminex.
		Luminex
		MD	MND	Invalid	Total
3D-Gene®	MD	52	1	0	53
	MND	1	96	0	97
	Invalid	0	0	0	0
	Total	53	97	0	150
MD: mutation detected, MND: mutation not detected.
